# Supplementary material for: Dynamics of allosteric regulation of the phospholipase C-γ isozymes upon recruitment to membranes
Source: eLife. 2022 Jun 16;11:e77809. doi: 10.7554/eLife.77809 (PMC9203054; doi:10.7554/eLife.77809)
Supplement: Figure 1—source data 2. — Raw images of gels used to produce final figures. [file elife-77809-fig1-data2.zip]

Archive with 14 entries (14 files):
- Figure 1-figure supplement 1-source data 1.ai
- Figure 1-figure supplement 1-source data 1.pdf
- Figure 1-figure supplement 1-source data 2.png
- Figure 2-figure supplement 1-source data 1.ai
- Figure 2-figure supplement 1-source data 1.pdf
- Figure 2-figure supplement 1-source data 2.png
- Figure 2-figure supplement 2-source data 1.ai
- Figure 2-figure supplement 2-source data 1.pdf
- Figure 2-figure supplement 2-source data 2.png
- Figure 2-figure supplement 2-source data 3.png
- Figure 2-figure supplement 2-source data 4.png
- Figure 2-figure supplement 2-source data 5.png
- Figure 2-figure supplement 2-source data 6 (same as Figure 2-figure supplement 2-source data 2).png
- Figure 2-figure supplement 2-source data 7.png
